# Supplementary material for: Mechanical valve replacement without anticoagulation: a case report
Source: Eur Heart J Case Rep. 2021 Jan 15;5(1):ytaa566. doi: 10.1093/ehjcr/ytaa566 (PMC7898660; doi:10.1093/ehjcr/ytaa566)
Supplement: ytaa566_Supplementary_Data [file ytaa566_supplementary_data.zip]

Archive with 1 entries (1 files):
- A case report.pptx
